# Supplementary material for: A Pathophysiological Approach to Spontaneous Orbital Meningoceles: Case Report and Systematic Review
Source: J Pers Med. 2024 Apr 28;14(5):465. doi: 10.3390/jpm14050465 (PMC11122061; doi:10.3390/jpm14050465)
Supplement: Supplementary file 1 [file jpm-14-00465-s001.zip]

Archive with 1 entries (1 files):
- jpm-2938835-supplementary.pdf
